# Supplementary material for: Exosomal mRNA Signatures as Predictive Biomarkers for Risk and Age of Onset in Alzheimer’s Disease
Source: Int J Mol Sci. 2024 Nov 15;25(22):12293. doi: 10.3390/ijms252212293 (PMC11594294; doi:10.3390/ijms252212293)
Supplement: Supplementary file 1 [file ijms-25-12293-s001.zip]

Archive with 1 entries (1 files):
- ijms-3228078-supplementary.pdf
